# Supplementary material for: Butterflies and Ribbons: Supporting Families Experiencing Perinatal Loss in Multiple Gestation
Source: Children (Basel). 2023 Aug 18;10(8):1407. doi: 10.3390/children10081407 (PMC10453894; doi:10.3390/children10081407)
Supplement: Supplementary file 1 [file children-10-01407-s001.zip]

Archive with 1 entries (1 files):
- children-2492615-supplementary.pdf
